# Supplementary material for: Impact of the Childcare Physical Activity (PLAY) Policy on Young Children’s Physical Activity and Sedentary Time: A Pilot Clustered Randomized Controlled Trial
Source: Int J Environ Res Public Health. 2021 Jul 13;18(14):7468. doi: 10.3390/ijerph18147468 (PMC8304787; doi:10.3390/ijerph18147468)
Supplement: Supplementary file 1 [file ijerph-18-07468-s001.zip]

Archive with 1 entries (1 files):
- ijerph-1289590-supplementary.pdf
